# Supplementary material for: Thirty-Day Mortality After Hip Fracture Surgery: Association with In-Hospital Adverse Events and Comparative Performance of Comorbidity Indices
Source: Healthcare (Basel). 2026 Jun 26;14(13):1870. doi: 10.3390/healthcare14131870 (PMC13362407; doi:10.3390/healthcare14131870)
Supplement: Supplementary file 1 [file healthcare-14-01870-s001.zip]

Archive with 1 entries (1 files):
- healthcare-4331509-supplementary.pdf
